# Supplementary material for: Effect of Mowing on Wheat Growth at Seeding Stage
Source: Int J Mol Sci. 2023 Oct 19;24(20):15353. doi: 10.3390/ijms242015353 (PMC10607078; doi:10.3390/ijms242015353)
Supplement: Supplementary file 1 [file ijms-24-15353-s001.zip]

Archive with 7 entries (7 files):
- Figure S1.jpg
- Figure S2.jpg
- Figure S3.jpg
- Figure S4.jpg
- Figure S5.jpg
- Figure S6.jpg
- Supplementary Table.xlsx
