# Supplementary material for: Effect of Mowing on Wheat Growth at Seeding Stage
Source: Int J Mol Sci. 2023 Oct 19;24(20):15353. doi: 10.3390/ijms242015353 (PMC10607078; doi:10.3390/ijms242015353)
Supplement: Supplementary file 1 [file ijms-24-15353-s001.zip › Supplementary Table.xlsx]

## Sheet: Supplementary TableS1
KEGG pathway analysis of phenylpropanoid biosynthesis.
Groups	Pathway	Genes and expression level (expression Data was were transferred with Log2)	Pathway	Expression level (Log2 value)
CK:T1	PAL	TraesCS2D02G204400.1	K10775	2.1
		TraesCS2B02G224300.1		2.7
CK:T2	PAL	TraesCS2D02G377600.1		1.4
		TraesCS2B02G398400.1		1.6
		TraesCS2A02G381100.1		1.6
		TraesCS2D02G377500.1		1.7
		TraesCS2A02G380900.1		1.5
		TraesCS1D02G103500.1		1.8
		TraesCS2D02G204400.1		2.4
		TraesCS2B02G224300.1		3
		TraesCS2D02G486400.1		3.3
		TraesCS2A02G196400.1		4.3
		TraesCS2B02G398200.1		2
		TraesCS1B02G122800.1		2.4
	CCR	TraesCS6A02G381300.1	K09753	5.7
CK:T3	PAL	TraesCS2A02G380900.1	K10775	1.5
		TraesCS2B02G398200.1		1.9
		TraesCS2D02G486400.1		2.6
	POD	TraesCS2D02G582900.1	K00430	-1.8
		TraesCS3A02G185900.1		-1.5
		TraesCS3D02G618900.1		-0.15
		TraesCS3D02G215500.1		-1.4
		TraesCS6A02G047200.1		2.3
		TraesCS6D02G054400.1		2.3
		TraesCS2B02G613900.1		2
		TraesCS6B02G166200.1		1.3
		TraesCS7D02G031900.1		1.1
	CCR	TraesCS5A02G225100.1	K09753	10.3
		TraesCS6A02G381300.1		5.4

## Sheet: Supplementary TableS2
The primer sequence used in this study
Gene function	Gene name	Primer name	Sequence
Phenylalanine, tyrosine and tryptophan biosynthesis	PAL1	F	CCATCGACATTCTGAAGC
		R	AATTCTTGACGGCATTCTT
	4CL1	F	TGGTCGCAAAGGAGGTTGTT
		R	GCGGCCGAGTCTGGCTCT
Sugar metabolism related genes	BAM1	F	AATGGAAGCGAGCGTGCAA
		R	CTCGTCACCCTTCTCGAACCT
	BGL2	F	TCGACTACATGGACGGCTTC
		R	GGACGTATTTCTGGGCGTTG
IAA metabolism related genes	ARF	F	GCCAACGGAGTGACAAG
		R	CCAGACAAGCACAACATCA
	YUCC	F	TCAGGCATTGACTACTCCGGT
		R	TGCCATCGTCAAAAGGAGAT
	AUX	F	ACACTCGCTCCTTCCTT
		R	CTGCCTACGACCTCTCT
	GH3.1	F	GCATGGAGGGGTGCACCGAC
		R	TCGGAGATGGGGTGGGAG
CTK metabolism related genes	CKX	F	GAATTAGAGTTCACGGCTTGATG
		R	TTGTCAAGGGACTGTAGTAGGG
	CISZOG	F	CGAGCGGAGCAAATCGAGGA
		R	TCCCTTCGGTGTGCTTGGTG
	IPT	F	GATCCAACAGCGGAAGACCC
		R	CATCAGTTCCACCATCCACA
GA metabolism related genes	GAMYB	F	CATCCTGGTGGACTACGTGA
		R	ACTTGTTGCCCATCTTGGAG
	GA20ox1	F	CCGCCAGGACATGATGGATT
		R	CGATCGACGGATGACGATGT
	GA30ox2	F	GAGCCTACTCCGCAGATGTC
		R	AGAACCTTAGGCCGGTCATT
GA metabolism related genes	ERF8	F	CCAGACCGTGGTGCCGTACC
		R	GCCGCCGCGGGAGACGCT
	ERF3	F	CTTCTCCTGCGGCTGGCTCC
		R	CTCGGCGGTGTCGTAGGTGC
	ACS2	F	CTCTTCTCGTGGATGGACCT
		R	ATGGTCTCGTCGTCCATGTT
JA metabolism related genes	OPR3	F	ATCGTCGACGACTTCAGGAA
		R	GCGCTGTCCTTGAGGAACT
	JAZ1	F	GACACGCCGAAGCCAAAGAC
		R	GGCAAAGGAGGTGAAACACG
	LOX	F	GTAGAGCAACATGTAGGGGAAC
		R	TTGGGGTAGAGAAGCATGTAGG
ABA metabolism related genes	NCED1	F	TCATCGCCGTCCACCAGGAA
		R	TTGAGGCTCTGCCCGTCCTT
	CYP707A2	F	ACGTCGAGTACAGCCCATTC
		R	TCGTCGTCGTCGTAGTTGTC
Control genes	Actin	F	GCTCGACTCTGGTGATGGTG
		R	AGCAAGGTCCAAACGAAGGA
Wheat CS related genes	CS1	F	GGCGATAGATGCTCTCCCTG
		R	TGTGGAAGCCGAGCAATCAA
Wheat MDH related genes	MDH1	F	TTGCGGTTATGGTTGGTGGA
		R	ACCAAAACCTTGCAGTTGGG
Wheat NR related gene	NR1	F	TCCTCCTATGCCCCAGTGATC
		R	ACTCATCGCCCTCATCACCG
Wheat GS related gene	GS1	F	GAACGGAGGCTGACAGGGCTAC
		R	ACAAGAATGGACGACGGACGAAC

## Sheet: Supplementary TableS3
KEGG pathway analysis of starch and sucrose metabolism.
Groups	Pathway	Genes and expression level (Data was were transferred with Log2)	Pathway	Expression level (Log2 value)
CK:T1	SUS	TraesCS5A02G177200.1	K00695	-7.7
	bglX/B	TraesCS3A02G398000.1	K05349/K05350	-10.6
CK:T2	SUS	TraesCS7B02G063400.1	K00695	1.1
	bglX/B	TraesCS2D02G381100.1	K00695	1.5
		TraesCS7A02G450500.1		7.6
		TraesCS2D02G381100.1		1.5
		TraesCS7A02G450500.1		7.6
	otsA	TraesCS1A02G338200.1	K00697	1.2
		TraesCS1D016340400.1		1.5
		TraesCS6A02G351300.1		1.7
		TraesCS5B02G202200.1		1.9
		TraesCS1D02G340400.1		1.9
		TraesCS6A02G351300.1		2
		TraesCS6D02G334000.1		2.3
		TraesCS6D02G334020.1		2
	otsB	TraesCS1A02G338200.1	K01087	1.2
		TraesCS6A02G248400.1		1.5
		TraesCS1D02G340400.1		1.5
		TraesCS5D02G200800.1		1.7
		TreesCS6A02G35130.1		1.7
		TraesCS5B02G202200.1		1.9
		TraesCS1D02G340400.1		1.9
		TraesCS6D02G334000.2		2
		TraesCS6A02G351300.1		2
		TraesCS5B02G193100.1		2.1
		TraesCS5B02G193100.1		2.2
		TraesCS5D02G200800.1		2.3
		TraesCS6D02G334000.1		2.3
	β-amylase	TraesCS1B02G229000.1	K01177	1.3
		TraesCS1A02G215500.1		1.9
		TraesCS1B02G229000.1		2.5
CK:T3	SUS	TraesCS7B02G063400.1	K00695	1.6
		TraesCS7D02G036600.1		1.9
	bglX/B	TraesCS7D02G245500.1	K00695	1
		TraesCS7D02G245000.1		1.1
		TraesCS2B02G002000.2		1.1
		TraesCS5A02G29510.1		1.5
		TraesCS3B02G435000.1		1.5
		TraesCS3D02G307600.1		8.5
		TraesCS3B02G483500.1		10.4
		TraesCS3A02G447500.1		11.4
		TraesCS3D02G307700.1		8.5
		TraesCS3B02G483500.1		10.4
		TraesCS7D02G245000.1		1
		TraesCS7D02G244600.1		1.1
		TraesCS2B02G600200.2		1.1
		TraesCS5A02G295100.1		1.5
		TraesCS3B02G483500.3		1.5
	otsA	TraesCS1B02G350600.1	K00697	1.2
		TraesCS1D02G340400.1		14
		TraesCS6B02G3845001		1.6
		TraesCS5A02G203500.1		2
		TraesCS6A02G351300.1		2.4
		TraesCS6D02G334000.2		2.5
		TraesCS5D02G210000.1		2.5
		TraesCS6A02G351300.2		2.6
		TraesCS6D02G334000.1		2.7
		TraescS5D02G210000.1		2.7
		TraesCS5B02G202200.1		2.8
		TraesCS6B02G384500.1		2.5
		TraesCS6A02G351300.2		2.6
	otsB	TraesCS1B02G350600.1	K01087	1.2
		TraesCS1D02G340040.1		1.4
		TraesCS5B02G193100.1		1.6
		TraesCS6B02G384500.1		1.6
		TraesCS5A02G321600.1		1.6
		TraesCS1D02G340400.1		2
		TraesCS5B02G6193100.1		2
		TraesCS6A02G351300.1		2.4
		TraesCS6B02G384500.1		2.5
		TraesCS6D02G33400.2		2.5
		TraesCS1B02G098200.1		2.5
		TraesCS6A02G351300.1		2.6
		TraesCS5D02G62100.1		2.7
		TraesCS5B02G202200.1		2.8
		TraesCS5D02G200800.1		2.9
		TraesCS5A02G190000.1		1.6
		TraesCS6D02G334000.1		1.7
	β-amylase	TraesCS1B02G229000.1		2.4
		TraesCS1D02G218000.1	K01177	2.8
		TraesCS1A02G215500.1		2.9
		TraesCS1B02G229000.1		3.2

## Sheet: Supplementary TableS4
KEGG pathway analysis of nitrogen metabolism
Groups	Pathway	Genes and expression level (Data was were transferred with Log2)	Pathway	Expression level (Log2 value)
CK:T1	Nrt	TraesCS6A02G326200.1	K02575	-1.6
		TraesCS6B02G024900.1		-2.1
	glnA	TraesCS2D02G500600.1	K01915	2.1
		TraesCS2A02G500400.1		1.4
	CA	TraesCS3B02G259300.1	K18245/K18246	1.4
		TraesCS3B02G259300.2		1.4
		TraesCS3A02G623000.2		1.5
		TraesCS7B02G455900.1		5.1
		TraesCS3A02G230000.1		1.7
		TraesCS7D02G523500.1		11.2
	GLT	TraesCS3D02G266400.1	K00264	5.6
CK:T2	Nrt	TraesCS6A02G326200.1	K02575	3.6
		TraesCS6B02G024900.1		2.1
	glnA	TraesCS2D02G500600.1	K01915	1.1
		TraesCS2A02G500400.1		1.1
	CA	TraesCS3B02G259300.1	K18245/K18246	1.4
		TraesCS3B02G259300.2		1.6
		TraesCS3A02G623000.2		1.5
		TraesCS7B02G455900.1		5.4
		TraesCS3A02G230000.1		1.7
		TraesCS7D02G523500.1		9.2
CK:T3	Nrt	TraesCS6A02G326200.1	K02575	1.6
		TraesCS6B02G024900.1		1.4
	glnA	TraesCS2B02G528300.1	K01915	-3.8
		TraesCS2D02G500600.1		1.1
	CA	TraesCS3B02G259300.1	K18245/K18246	1.8
		TraesCS3B02G259300.2		1.8
		TraesCS3D02G343130.1		2
		TraesCS1A02G193700.1		2.1
		TraesCS5D02G252400.1		2.3
		TrsesCS3A02G230000.2		2.3
	GLT	TraesCS3D02G266400.1	K00264	-8.6

## Sheet: Supplementary TableS5
KEGG pathway analysis of biosynthesis of amino acids
Groups	Pathway	Genes and expression level (Data was were transferred with Log2)	Pathway	Expression level (Log2 value)
CK:T1	PKLR	TraesCS5A02G137800.1	K12406	7.6
	aroF	TraesCS3D02G205800.2	K00015	1.3
		TraesCS3A02G196700.1		1.3
		TraesCS3D02G205800.1		2.2
		TraesCS3D02G205800.3		3.3
		TraesCS3B02G229000.2		1.6
		TraesCS3B02G229000.1		2.1
CK:T2	PKLR	TraesCS3A02G239300.1	K12406	2.1
		TraescS3B02G267800.1		1.3
		TraesCS2A02G593000.1		1.1
		TraesCS3B02G267800.3		1.9
		TraesCS2B02G591300.1		2.7
		TraesCS4D02G104100.3		3.1
		TraesCS5B02G131000.1		2.2
	ilvE	TraesCS5A02G53120.1	K00826	1.6
		TraesCS4B02G235400.3		5.7
		TraesCS4A02G05980.1		2.5
		TraesCS4B02G636300.1		2.2
		TraesCS4D02G236000.1		5.4
		TraeSCS4B02G623540.1		3.2
		TraeSCS5A02G531200.2		3.2
		TraesCS4B02G235400.2		1.2
		TraesCS4D02G356200.1		2.2
	aroF	TraesCS3D02G205800.2	K00015	4.3
		TraesCS3A02G196700.1		2.3
		TraesCS3D02G205800.1		1.2
		TraesCS3D02G205800.3		1.3
		TraesCS3B02G229000.2		1.6
		TraesCS3B02G229000.1		2.4
	MDH	TraesCSU02G041000.1		1.1
		TraesCS2A02G677600.1		1.3
		TraesCS2B02G609800.1		2.2
		TraesCS3D02G007500.1		1.4
		TraesCS3D02G016100.1		2.1
		TraesCS2D02G125890.1		1.5
	EC:2.6.1.83	TraesCS4B02G188200.2	K10206	1.4
		TraesCS4B02G256500.1		2.1
		TraesCS4D02G256450.1		2.2
		TraesCS4A02G043800.3		1.6
		TraesCS4A02G043800.2		1.5
		TraesCS4B02G182000.1		1.7
		TraesCS4A02G043800.1		3.2
CK:T3	PKLR	TraesCS3A02G239300.1	K12406	1.1
		TraescS3B02G267800.1		1.2
		TraesCS3A02G239300.2		1.4
		TraesCS3B02G267800.3		1.2
		TraesCS2B02G591300.1		1.7
		TraesCS4D02G104100.3		1.5
	MDH	TraesCSU02G040000.1	K00024	1.2
		TraesCS2A02G657600.1		1.5
		TraesCS2B02G602800.1		1.2
		TraesCS3D02G007500.1		1.6
		TraesCS3D02G061000.1		2.3
		TraesCS2D02G589000.1		1.1
	EC:2.6.1.83	TraesCS4B02G188200.2	K10206	1.4
		TraesCS4B02G182000.1		1.2
		TraesCS4A02G043800.1		1.2
		TraesCS4A02G0438003		2.1

## Sheet: Supplementary TableS6
KEGG pathway analysis of different amino acids metabolism
Groups	Pathway	Genes and expression level (Data was were transferred with Log2)	Pathway	Expression level (Log2 value)
CK:T1	TAT	TraesCS6A02G275000.1	K00815	10.5
	IVD	TraesCS1D02G419800.1	K10775	11.2
	E6.4.1.4A	TraesCS1D02G067500.1	K01968	1.1
		TraesCS1A02G066400.1		1.7
		TraesCS1B02G084700.1		1.7
	AGXT2	TraesCS7D02G312700.1	K00827	1.2
		TraesCS7D02G243300.1		1.6
		TraesCS7B02G148000.1		8.3
	E1.14.17.4	TraesCS1A02G089600.1	K05933	2
		TraesCS1B02G117500.1		2.5
CK:T2	TAT	TraesCS6A02G275000.1	K00185	10.8
	HPD	TraesCS3B02G229000.1	K00457	-2.3
	E6.4.1.4A	TraesCS1D02G067500.1	K01968	1.1
		TraesCS1A02G066400.1		1.3
		TraesCS1B02G084700.1		1.4
	fadA	TraesCS6B02G004400.1	K00632	1.2
		TraesCS6A02G000400.1		1.7
		TraesCS6D02G001700.1		3.5
	cys	TraesCS5D02G027600.1	K01738	1.1
		TraesCS4B02G263300.1		2.6
	E1.14.17.4	TraesCS1A02G089600.1	K05933	1.1
		TraesCS1B02G117500.1		1.5
	gshB	TraesCS7D02G431500.1	K01920	8.7
	metL	TraesCS5A02G177400.3	K12525	8.3
	E4.4.1.11	TraesCS1A02G181000.1	K01761	8.7
CK:T3	HPD	TraesCS3B02G229000.1	K00457	-1.6
	IVD	TraesCS1D02G419800.1	K10775	10.2
	AGXT2	TraesCS7D02G312700.1	K00827	-1.4
		TraesCS7D02G243300.1		-1.1
	fadA	TraesCS6B02G004400.1	K00632	1.1
		TraesCS6A02G000400.1		1.5
		TraesCS6D02G001700.1		2.4
	cys	TraesCS4A02G401700.1	K01738	2.8
	E1.14.17.4	TraesCS1A02G089600.1	K05933	-1.1
		TraesCS1B02G117500.1		2.3
	gshB	TraesCS7D02G431500.1	K01920	6.3
		TraesCS6A02G140800.1		1.3
	metL	TraesCS5A02G177400.1	K12525	-1
		TraesCS5A02G177400.3		7.1

## Sheet: Supplementary TableS7
KEGG pathway analysis of TCA
Groups	Pathway	Genes and expression level (Data was were transferred with Log2)
CK:T1	MDH	TraesCS5D02G417600.1	K00024	1.2
		TraesCS2A02G657600.1		1.2
		TraesCS6A02G1367200.1		2.5
	CS	TraesCS6A02G167300.1	K01647	-6.1
	acl	TraesCS7D02G403000.2	K15230/K15231	1.6
	suc/LSC	TraesCS6D02G209200.1	K01902/K01899	4.1
		TraesCS4D02G220500.1	K01596	1.3
CK:T2	MDH	TraesCS5D02G417600.1	K00024	1.1
		TraesCS2A02G657600.1		1.1
		TraesCS6A02G1367200.1		2.5
	CS	TraesCS6A02G167300.1	K01647	-2.1
	acl	TraesCS7D02G403000.2	K15230/K15231	4.4
	suc/LSC	TraesCS6D02G209200.1	K01902/K01899	7.3
	E4.1.1.32	TraesCS4D02G220500.1	K01596	1.6
	DALT	TraesCS1D02G067500.1	K00627	1.1
		TraesCS1D02G084700.1		1.7
		TraesCS1A02G066400.1		1.7
CK:T3	MDH	TraesCS5A02G407700.1	K00024	1.5
		TraesCS5B02G412500.3		1.5
	CS	TraesCS5B02G076800.1	K01647	-8.1
	acl	TraesCS7D02G403000.2	K15230/K15231	2.5
	suc/LSC	TraesCS6D02G209200.1	K01902/K01899	12.2
	E4.1.1.32	TraesCS4D02G220500.1	K01596	1.4
	DALT	TraesCS7A02G014600.3	K00627	8.4
